# Supplementary material for: The Influence of Environmental Factors on Site Selection Augment Breeding Success in Honey Bees: An Insight of Honey Bee Genetic Resource Conservation
Source: Biology (Basel). 2024 Jun 18;13(6):444. doi: 10.3390/biology13060444 (PMC11201093; doi:10.3390/biology13060444)
Supplement: Supplementary file 1 [file biology-13-00444-s001.zip]

Archive with 1 entries (1 files):
- biology-3020466-supplementary.pdf
